# Supplementary material for: A Pilot Study to Assess the Feasibility of Real-Time Teledentistry in Residential Aged Care Facilities
Source: Healthcare (Basel). 2024 Nov 6;12(22):2216. doi: 10.3390/healthcare12222216 (PMC11594027; doi:10.3390/healthcare12222216)
Supplement: Supplementary file 1 [file healthcare-12-02216-s001.zip]

Archive with 1 entries (1 files):
- healthcare-3231961-supplementary.pdf
